# Supplementary material for: 2-Year Change in Revised Hammersmith Scale Scores in a Large Cohort of Untreated Paediatric Type 2 and 3 SMA Participants
Source: J Clin Med. 2023 Feb 28;12(5):1920. doi: 10.3390/jcm12051920 (PMC10004034; doi:10.3390/jcm12051920)
Supplement: Supplementary file 1 [file jcm-12-01920-s001.zip]

Archive with 1 entries (1 files):
- jcm-2203860-supplementary.pdf
